# Supplementary material for: Recreational Exercise and Inflammatory Patterns in Hashimoto’s Thyroiditis: Observations from a Cross-Sectional Study
Source: Biomolecules. 2025 Oct 25;15(11):1510. doi: 10.3390/biom15111510 (PMC12650045; doi:10.3390/biom15111510)
Supplement: Supplementary file 1 [file biomolecules-15-01510-s001.zip › Supplementary Table S1.xlsx]

## Sheet: List1
Supplementary Table S1. The results of the linear regression model between NPX levels of 92 inflammatory proteins and RE status across 4 groups.
CONTROL
Assay	Intercept	Age	Gender	BMI	Exercise group	adjusted p-value (Age)	adjusted p-value (Gender)	adjusted p-value (BMI)	adjusted p-value (Exercise group)	p-value (Model)	Mean (RE)	Mean (Without RE)
IL8	4.71288	0.00037126	0.166991	0.00309948	-0.0282562	0.943007	0.943007	0.943007	0.943007	0.960695	5.09143	5.1341
VEGFA	9.19145	0.00324795	0.217829	0.0284246	0.127939	0.402176	0.304232	0.0425963	0.260308	0.0326582	10.5235	10.4419
CD8A	7.30631	-0.0147008	0.0657708	0.0177912	-0.162436	0.00194931	0.750706	0.22037	0.175611	0.0104529	7.12432	7.25884
MCP-3	0.279741	0.0114275	0.163805	0.0247758	0.0503295	0.0212692	0.583341	0.102313	0.583341	0.000738495	1.65722	1.67254
GDNF	1.57444	-0.00115238	0.155713	0.00156553	-0.0944455	0.86474	0.472692	0.86474	0.445817	0.485561	1.77136	1.87352
CDCP1	2.02703	0.0175602	0.0587486	0.0176138	-0.0108398	2.76578e-06	0.89008	0.147694	0.89008	7.16574e-08	3.20862	3.29192
CD244	6.38851	-0.00500153	0.267703	0.00940791	-0.00779506	0.30941	0.30941	0.516989	0.929044	0.462643	6.92299	6.93983
IL7	0.575776	-0.00978564	0.679759	0.0188233	-0.045717	0.085605	0.0120246	0.300063	0.668201	0.0120557	1.90008	1.97394
OPG	8.80214	0.00879893	0.268047	0.00113593	-0.0158469	0.000876467	0.036785	0.877426	0.877426	0.000189809	9.66249	9.72416
LAP TGF-beta-1	5.07038	-0.00284328	0.352377	0.0108818	-0.0536905	0.637899	0.342784	0.637899	0.637899	0.562406	5.83805	5.91418
uPA	9.69237	0.00414409	0.0591047	-0.00331012	-0.0475188	0.0901542	0.580717	0.580717	0.497195	0.134054	9.83909	9.90084
IL6	-1.74969	0.0138567	0.404413	0.118989	-0.0789903	0.0134959	0.131492	1.2414e-11	0.510719	1.03226e-15	2.24793	2.48899
IL-17C	1.2192	-0.00268337	0.394459	0.00200503	-0.0234805	0.896881	0.268446	0.896881	0.896881	0.563273	1.89709	1.93936
MCP-1	9.68286	0.00984496	-0.113262	0.00385986	-0.101289	0.00927249	0.603229	0.70567	0.323523	0.00792643	9.8294	9.95714
IL-17A	0.338679	0.00955905	0.12635	0.00781653	-0.117656	0.241513	0.59453	0.59453	0.59453	0.0860621	1.00994	1.17179
CXCL11	5.54014	-0.00371795	0.891505	0.0341439	0.028409	0.775995	0.0362699	0.229138	0.870668	0.125645	7.93312	7.9775
AXIN1	3.49046	-0.0194379	1.09229	0.0201895	-0.0676669	0.132145	0.101867	0.685606	0.791621	0.147194	5.24836	5.34182
TRAIL	7.85585	0.000952262	0.0831285	0.00509766	-0.0864762	0.646334	0.526143	0.526143	0.185193	0.187474	8.08396	8.18278
IL-20RA	0.512292	-0.00225494	0.148239	-0.00376618	-0.115204	0.735807	0.735807	0.767054	0.735807	0.619916	0.50785	0.622699
CXCL9	5.72023	0.017974	-0.0656828	0.0166114	-0.0608993	0.00394017	0.807522	0.552842	0.799887	0.00301626	6.6054	6.73119
CST5	6.47906	0.00599147	-0.211287	-0.00639908	0.0462468	0.255397	0.383463	0.585669	0.585669	0.396004	6.19913	6.15294
IL-2RB	0.381238	-0.00195871	0.0483355	0.00214401	-0.0721809	0.707441	0.774206	0.774206	0.549573	0.669556	0.37711	0.447965
IL-1 alpha	0.378745	-0.00245755	-0.16196	0.00197371	-0.0421205	0.676673	0.676673	0.827388	0.676673	0.668602	-0.0218425	0.0036
OSM	4.30481	-0.0152079	-0.594376	0.0578243	-0.136275	0.0402104	0.0828506	0.0127878	0.3812	0.00346126	3.79565	3.89064
IL2	-0.0792525	-0.00108091	0.143809	0.000615862	-0.0338619	0.930129	0.930129	0.930129	0.930129	0.650589	0.135996	0.176294
CXCL1	9.31702	-0.00963565	0.576578	0.019175	-0.211463	0.209307	0.174505	0.33976	0.209307	0.120584	10.2915	10.5251
TSLP	-0.209125	-0.00555153	0.0862568	0.0210525	-0.0553409	0.702726	0.747911	0.702726	0.747911	0.649477	0.179988	0.239909
CCL4	5.05517	0.00181853	0.125	0.0209962	0.0078122	0.881989	0.881989	0.384641	0.944282	0.535832	5.86137	5.88368
CD6	6.54273	-0.00398315	-0.476089	0.0111338	-0.0878168	0.43427	0.0877195	0.43427	0.43427	0.157213	5.64894	5.70202
SCF	10.1263	-0.000664231	-0.19184	-0.0223891	-0.0236889	0.787079	0.177105	0.00802791	0.787079	0.0166011	9.18748	9.17923
IL18	8.94997	-0.00445028	-0.452476	0.0192006	-0.0499979	0.365665	0.0674674	0.228579	0.610193	0.0601518	8.30946	8.33106
SLAMF1	1.99474	-0.00194978	0.139072	0.0106411	-0.144403	0.471607	0.357932	0.330788	0.0565995	0.0705188	2.29083	2.44643
TGF-alpha	2.77291	0.00110016	-0.426648	0.00718703	-0.0324273	0.749013	0.0266181	0.749013	0.749013	0.0854247	2.13117	2.14491
MCP-4	12.9338	0.00710986	0.432815	0.0250362	-0.046423	0.304788	0.297894	0.297894	0.742721	0.115927	14.5722	14.6884
CCL11	5.91496	0.0190586	0.00987058	-0.019895	-0.057842	2.65315e-09	0.94461	0.0471428	0.499354	4.50597e-08	6.1389	6.24158
TNFSF14	3.88503	-0.0130596	0.169772	0.0279098	0.043134	0.08264	0.702811	0.223301	0.760274	0.253142	4.40649	4.35519
FGF-23	0.464749	0.00582642	0.553197	0.0189215	0.154032	0.512305	0.512305	0.512305	0.512305	0.29173	2.34326	2.25809
IL-10RA	1.33817	-0.00346302	-0.00160427	-0.0234394	-0.152946	0.658961	0.995139	0.383208	0.383208	0.343431	0.504015	0.627811
FGF-5	0.232292	0.00308143	0.0908395	-0.00536978	-0.0956662	0.095531	0.234334	0.234334	0.0291948	0.00232652	0.303269	0.410308
MMP-1	11.3154	0.0118886	0.0255775	-0.00648916	0.0200645	0.270928	0.942548	0.942548	0.942548	0.599786	11.6865	11.7002
LIF-R	3.88722	0.00600986	-0.0129976	-0.00915672	0.0236851	0.00473184	0.887342	0.194533	0.741172	0.038901	3.90167	3.88883
FGF-21	0.263662	0.0327865	-0.0122822	0.10397	0.0343478	0.000153954	0.974506	0.000153954	0.974506	6.11401e-10	3.94657	4.0948
CCL19	9.04096	0.00936469	0.1504	0.0303581	-0.177896	0.113205	0.54051	0.113205	0.168467	0.0043611	10.2159	10.4565
IL-15RA	0.0312291	0.00363761	-0.00595336	0.00571187	0.0242982	0.202685	0.944108	0.723618	0.922568	0.0915466	0.315834	0.306971
IL-10RB	5.57613	0.00186208	-0.092242	0.0115246	-0.00066715	0.522571	0.522571	0.253421	0.990023	0.187846	5.73795	5.74741
IL-22 RA1	0.425534	0.00155848	-0.0633183	0.010193	-0.00105726	0.924771	0.924771	0.924771	0.990833	0.825013	0.599871	0.609611
IL-18R1	6.36794	0.00459346	0.072075	0.0309977	0.0321329	0.205418	0.641424	0.0019166	0.641424	0.000555609	7.4357	7.44671
PD-L1	5.07272	-0.0074857	0.0890259	0.0146424	0.0107104	0.117302	0.77675	0.334988	0.902006	0.35461	5.31013	5.29315
Beta-NGF	0.00806235	-0.000632665	0.011185	0.000473121	-0.0293876	0.934507	0.934507	0.934507	0.520342	0.504403	-0.0129518	0.0155497
CXCL5	10.6208	-0.00194166	0.365436	0.0407393	-0.131858	0.801396	0.542997	0.212268	0.57796	0.320694	12.0654	12.2465
TRANCE	5.20589	-0.00588926	-0.226037	0.0128762	-0.221778	0.320572	0.349436	0.349436	0.088199	0.122707	4.62592	4.82459
HGF	7.49501	0.00832597	-0.0618157	0.0379519	0.0283418	0.0103029	0.684955	0.000134855	0.684955	3.36412e-07	8.60635	8.62953
IL-12B	5.97768	0.00179548	0.0816767	0.00901399	-0.0940255	0.701145	0.701145	0.701145	0.701145	0.687176	6.31885	6.4308
IL-24	-0.110618	-0.00248065	0.201352	-0.00177063	-0.0910313	0.517989	0.275243	0.812238	0.275243	0.122359	0.048925	0.143895
IL13	0.122935	-0.000522193	0.182006	0.0194498	-0.249272	0.94264	0.94264	0.94264	0.702354	0.442766	0.656195	0.930763
ARTN	-0.511128	-0.0040655	0.115474	0.0343797	0.0215995	0.280504	0.515252	0.000804338	0.750465	0.00617617	0.378155	0.378037
MMP-10	10.0224	0.00303232	0.0346462	-0.0356563	-0.413264	0.75357	0.901632	0.0767727	0.00646708	0.0118178	8.96038	9.35768
IL10	2.47202	-0.000193023	0.157999	0.00405198	0.0281285	0.960633	0.946036	0.946036	0.946036	0.939807	2.89039	2.87507
TNF	2.74685	0.000158316	0.0612348	0.0307371	-0.0852503	0.966486	0.919479	0.0203221	0.551122	0.0419571	3.50132	3.61492
CCL23	9.90797	0.00201624	-0.113356	0.0143692	-0.127775	0.568105	0.568105	0.305336	0.301222	0.152458	9.97433	10.1122
CD5	5.7564	-0.00578348	-0.279612	0.014507	-0.0137116	0.12978	0.12978	0.183048	0.856517	0.0778468	5.32372	5.31244
CCL3	3.56248	0.00931507	0.168349	0.0311485	-0.031174	0.0691942	0.55183	0.0640466	0.767617	0.00440165	4.93515	5.03061
Flt3L	8.40071	0.0161137	0.129085	-0.00461029	-0.0257374	5.26892e-07	0.614547	0.710162	0.710162	2.01319e-06	9.12941	9.21038
CXCL6	7.79381	-0.0112369	0.387314	0.021445	-0.0960081	0.30587	0.415793	0.415793	0.568607	0.440047	8.51241	8.61507
CXCL10	6.52099	0.00492983	0.256666	0.0570663	-0.0561176	0.498137	0.498137	0.00394362	0.678781	0.00362964	8.47494	8.60748
4E-BP1	6.41644	-0.0200928	-0.267529	0.025526	-0.102237	0.086064	0.640991	0.626177	0.640991	0.258772	5.62977	5.67157
IL-20	-0.0997225	-0.00249624	0.0960359	-0.000399383	0.00907752	0.751001	0.751001	0.945749	0.945749	0.544045	-0.0108072	-0.0217698
SIRT2	5.30112	-0.0243936	0.810866	0.0336996	-0.174149	0.0552545	0.187304	0.371144	0.478652	0.109111	6.53842	6.71507
CCL28	1.64203	0.00659215	0.242369	-0.0169496	-0.000436657	0.20398	0.228057	0.228057	0.996019	0.149235	1.963	1.98665
DNER	7.46104	0.00227712	-0.176096	-0.00601268	-0.0459002	0.220359	0.0590812	0.220359	0.220359	0.104246	7.02391	7.06083
EN-RAGE	5.00574	-0.00447657	-1.77731	0.0271391	0.0850193	0.612441	2.05776e-06	0.365047	0.612441	4.76327e-06	2.14197	1.94859
CD40	10.2389	-0.00477707	0.566476	0.0179554	-0.039071	0.394645	0.0352991	0.361108	0.723511	0.117084	11.5232	11.598
IL33	-0.0408324	-0.000352006	0.0311178	0.00583088	-0.0573323	0.863408	0.863408	0.772095	0.772095	0.514827	0.0839914	0.146772
IFN-gamma	7.40884	0.0101432	-0.443057	-0.0111729	-0.178745	0.279401	0.279401	0.582163	0.310531	0.274981	6.50618	6.67921
FGF-19	7.41594	0.0236895	0.385471	-0.0610201	-0.0494986	0.00129036	0.291006	0.00534237	0.750464	0.000804348	7.58726	7.68854
IL4	0.00915691	-0.00438129	0.37225	-0.0118283	-0.0275927	0.828507	0.828507	0.828507	0.989883	0.432576	0.253294	0.282165
LIF	-0.358968	-0.00269199	0.190199	0.00848499	-0.0983594	0.448791	0.448791	0.448791	0.448791	0.462681	0.00274811	0.111627
NRTN	-0.217477	-0.00718064	0.203245	0.0132386	-0.0695016	0.0659062	0.237304	0.237304	0.37242	0.0632973	0.137811	0.208324
MCP-2	7.61382	0.00690157	0.248982	0.00573786	-0.00377616	0.616388	0.640877	0.939583	0.978179	0.574699	8.48456	8.53057
CASP-8	7.20162	-0.0143102	-1.52549	0.0401197	-0.12675	0.206332	0.00240547	0.206332	0.563721	0.0025688	4.53695	4.55099
CCL25	5.40852	0.0226585	-0.0725686	-0.0249313	-0.0341177	1.08831e-07	0.710331	0.0665969	0.710331	3.08065e-06	5.51785	5.59881
CX3CL1	2.31953	0.001256	0.178042	-0.000971674	0.145237	0.878435	0.43614	0.922874	0.146822	0.336368	2.83164	2.70115
TNFRSF9	5.46252	0.00221829	-0.0605736	0.0135001	-0.0975182	0.576943	0.675879	0.27385	0.27385	0.13718	5.64787	5.75888
NT-3	2.05739	-0.0026152	0.13411	-0.000243573	0.0384342	0.861703	0.861703	0.984606	0.861703	0.898854	2.24782	2.20972
TWEAK	9.26599	0.00239834	0.0859753	-0.0141196	-0.108202	0.408844	0.465006	0.099195	0.099195	0.0689941	9.08519	9.19552
CCL20	4.88289	0.000859212	0.296166	0.0283348	-0.178137	0.868289	0.294733	0.185822	0.233438	0.0829147	5.96603	6.1881
ST1A1	8.70798	-0.00675174	-0.137826	0.0204779	-0.0244233	0.599361	0.869514	0.599361	0.885773	0.806915	8.63888	8.64912
STAMBP	6.01305	-0.0228405	0.594107	0.0388454	-0.0963844	0.0540485	0.264723	0.264723	0.674097	0.160596	7.09126	7.18492
IL5	1.12264	0.0075753	-0.0124742	-0.019333	-0.222769	0.460544	0.970619	0.460544	0.460544	0.470929	0.714196	0.944846
ADA	6.60648	-0.00979577	-0.403892	0.00123104	0.0430825	0.0626617	0.0906582	0.925899	0.836429	0.0278249	5.52985	5.43083
TNFB	4.04618	-0.00195388	0.233777	-0.00622847	-0.0305274	0.622	0.232048	0.622	0.648074	0.285532	4.24466	4.27941
CSF-1	9.16141	-0.000537369	0.100474	0.016914	-0.0320713	0.757645	0.385692	0.0042499	0.535238	0.0130447	9.69576	9.74581
EUTHY
Assay	Intercept	Age	Gender	BMI	Exercise group	adjusted p-value (Age)	adjusted p-value (Gender)	adjusted p-value (BMI)	adjusted p-value (Exercise group)	p-value (Model)	Mean (RE)	Mean (Without RE)
IL8	5.05398	-0.00906334	-0.173546	0.0243385	0.0472445	0.501496	0.783939	0.506068	0.783939	0.657255	5.01863	4.99065
VEGFA	10.204	-0.00497419	-0.0832368	0.0161872	-0.176478	0.520257	0.802726	0.520257	0.520257	0.577685	10.0713	10.2611
CD8A	7.78796	-0.0172742	0.059269	0.00534846	-0.124047	0.00261197	0.829717	0.829717	0.50929	0.0141266	7.30902	7.43965
MCP-3	0.834046	-0.00390526	0.292979	0.0196641	0.0093276	0.795896	0.795896	0.795896	0.963361	0.907717	1.73513	1.74941
GDNF	2.89717	-0.00309458	-0.36172	-0.01401	0.184516	0.51906	0.308683	0.481593	0.307509	0.170416	1.94717	1.74315
CDCP1	1.99074	0.0160426	0.14662	0.0170198	-0.166008	0.0473183	0.671343	0.511857	0.457021	0.0343615	3.05722	3.24099
CD244	7.44259	-0.0101581	-0.134083	-0.00503812	-0.00282659	0.0665282	0.91838	0.91838	0.979296	0.164009	6.71279	6.70883
IL7	2.15647	-0.0124135	-0.10598	-0.00508709	0.0522046	0.219079	0.831462	0.831462	0.831462	0.432693	1.45751	1.39908
OPG	9.37812	0.00833583	0.219115	-0.0199678	-0.0520847	0.0605082	0.350193	0.169527	0.554077	0.107732	9.57372	9.61141
LAP TGF-beta-1	6.08111	-0.00885745	0.14632	-0.0292587	-0.0461062	0.276997	0.763162	0.276997	0.763162	0.238913	5.3337	5.35614
uPA	10.0395	-0.00148352	0.0486029	-0.00931317	-0.00967821	0.905813	0.905813	0.905813	0.905813	0.865232	9.85652	9.85866
IL6	-0.396865	0.00511866	0.588106	0.0554141	0.0121042	0.783104	0.362786	0.119239	0.944405	0.0505341	2.22195	2.27134
IL-17C	2.25299	0.00442057	-0.680214	0.0565637	-0.107608	0.650179	0.358624	0.215782	0.650179	0.232303	2.29278	2.43908
MCP-1	9.53988	0.0133203	-0.357638	0.0246328	-0.130787	0.0271588	0.26166	0.246137	0.291174	0.0107645	9.74614	9.89224
IL-17A	1.62047	0.000469669	0.128195	-0.0247658	-0.258502	0.969097	0.969097	0.905914	0.905914	0.895014	1.05091	1.28919
CXCL11	7.95132	-0.000706909	-0.063373	-0.0149923	-0.164808	0.944269	0.944269	0.944269	0.944269	0.957889	7.29044	7.44038
AXIN1	7.70168	-0.0329816	0.443333	-0.110641	0.0953654	0.247794	0.863273	0.247794	0.863273	0.204168	4.94923	4.7623
TRAIL	8.30513	-0.00699509	0.108293	-0.00272884	-0.229769	0.106545	0.75378	0.825452	0.0375456	0.0416537	7.98142	8.21097
IL-20RA	-0.340443	-0.00404467	0.29692	0.0194122	-0.227041	0.743143	0.743143	0.743143	0.743143	0.581449	0.321269	0.571761
CXCL9	6.84973	0.0168038	-0.364773	0.00443251	-0.485827	0.0653896	0.519597	0.867435	0.0411669	0.0302412	6.33709	6.81953
CST5	5.40236	0.00737532	0.283642	-0.0104235	-0.0273719	0.831126	0.844978	0.851801	0.882993	0.823146	5.93689	5.95984
IL-2RB	0.462684	-0.0013729	-0.192553	0.00784358	0.0609957	0.744327	0.723892	0.723892	0.723892	0.854776	0.285111	0.227699
IL-1 alpha	0.354579	0.0028967	-0.161427	-0.00721073	-0.0361308	0.579315	0.579315	0.579315	0.615629	0.686022	-0.06297	-0.03656
OSM	5.23608	-0.0181154	-0.894963	0.0454737	-0.298691	0.31111	0.31111	0.31111	0.31111	0.215608	3.63456	3.95854
IL2	-0.0397533	-0.000969717	-0.209427	0.0218632	0.0344246	0.946317	0.946317	0.733863	0.946317	0.579319	0.0633271	0.0449564
CXCL1	10.8086	-0.0213001	-0.254996	-0.00671575	0.0361737	0.395356	0.921302	0.921302	0.921302	0.633737	9.4607	9.41431
TSLP	1.24079	0.00473103	-0.595708	-0.0067591	-0.0748407	0.825691	0.780961	0.825691	0.825691	0.798523	0.0151353	0.0724308
CCL4	5.82949	-0.00644957	-0.263623	0.0260487	-0.0887003	0.613355	0.613355	0.613355	0.613355	0.659116	5.61305	5.72079
CD6	4.93123	0.000482476	0.274086	-0.00652969	0.148153	0.938326	0.728964	0.938326	0.728964	0.793525	5.47615	5.32718
SCF	9.58215	-0.000401871	-0.201617	-0.00458119	0.130555	0.911726	0.544854	0.883261	0.372038	0.456481	9.20095	9.06243
IL18	8.89205	-0.00163828	-0.269602	-0.0088867	-0.0653226	0.785957	0.785957	0.785957	0.785957	0.876511	8.04031	8.09249
SLAMF1	2.52363	0.0116288	-0.0454651	-0.0188955	-0.160205	0.0219194	0.848819	0.235278	0.215972	0.0609559	2.23576	2.37746
TGF-alpha	2.52249	-0.00675835	-0.310608	0.0164616	-0.136038	0.300183	0.300183	0.300183	0.300183	0.247074	1.93388	2.07933
MCP-4	14.603	0.00813918	-0.295258	-0.0112148	-0.238415	0.467229	0.606455	0.655317	0.467229	0.539229	13.8106	14.033
CCL11	6.31226	0.0125124	-0.159976	-0.0156961	-0.180455	0.0124535	0.50233	0.339047	0.146937	0.0324313	5.88668	6.04936
TNFSF14	3.92915	-0.0253898	0.201136	0.0165437	-0.0731549	0.00295165	0.682876	0.682876	0.682876	0.023296	3.75767	3.85057
FGF-23	1.69736	-0.00346855	0.350423	-0.00145353	0.22493	0.977963	0.977963	0.977963	0.977963	0.968334	2.44937	2.22982
IL-10RA	-0.684422	0.00308536	0.0908301	0.0380426	-0.176647	0.73909	0.778815	0.269448	0.537963	0.121486	0.306307	0.519296
FGF-5	0.379614	0.00928243	-0.134298	-0.00669514	0.0284426	0.00375091	0.543125	0.543125	0.649761	0.013645	0.311008	0.27361
MMP-1	11.3833	0.00681892	0.340237	-0.0489222	-0.140289	0.641307	0.641307	0.593488	0.641307	0.76379	11.0001	11.1019
LIF-R	4.09442	0.00264217	-0.0847376	-0.00525979	-0.0946241	0.607478	0.607478	0.607478	0.482463	0.613264	3.80386	3.892
FGF-21	3.36321	0.0144618	-0.206295	0.0333842	-0.0690493	0.888646	0.888646	0.888646	0.888646	0.888108	4.16784	4.263
CCL19	11.8889	-0.0138771	-0.0730989	-0.0209234	-0.416896	0.317076	0.901437	0.690402	0.279002	0.275546	10.3659	10.7628
IL-15RA	0.486633	0.00162492	-0.18381	0.00368192	-0.00992565	0.851644	0.566359	0.851644	0.879858	0.707014	0.261452	0.271224
IL-10RB	5.70222	0.00115591	-0.152431	0.00884241	-0.0240977	0.77952	0.754786	0.754786	0.77952	0.815639	5.62768	5.65695
IL-22 RA1	1.4781	0.0160903	-0.64051	-0.0172839	-0.0889773	0.131098	0.198603	0.578794	0.605685	0.121531	0.297364	0.357958
IL-18R1	6.8234	0.000661342	-0.22274	0.0429279	-0.0437714	0.89966	0.754819	0.047085	0.89966	0.131342	7.36854	7.44729
PD-L1	5.07391	-0.0105423	0.155173	0.00180821	-0.0118393	0.0831848	0.920116	0.920116	0.920116	0.269516	5.04262	5.05939
Beta-NGF	-0.151765	-0.000194772	-0.0020708	0.00371783	-0.00336441	0.977832	0.977832	0.977832	0.977832	0.941326	-0.0793712	-0.0726444
CXCL5	9.87655	-0.022081	1.57606	-0.0466976	-0.294231	0.387162	0.331542	0.514641	0.514641	0.280264	10.7958	11.0778
TRANCE	5.63286	-0.0166553	-0.301165	0.0175198	-0.124888	0.105321	0.524938	0.524938	0.524938	0.258133	4.75782	4.8936
HGF	8.94873	0.000512093	-0.325518	0.00823902	-0.120646	0.910725	0.477488	0.739286	0.477488	0.542164	8.40546	8.52749
IL-12B	5.32116	0.00147838	0.425399	0.0144665	-0.111813	0.843637	0.707258	0.707258	0.707258	0.713159	6.42249	6.55547
IL-24	-1.34432	-0.000977139	0.470748	0.0192206	0.120681	0.851319	0.287968	0.436688	0.436688	0.356285	0.103632	0.009396
IL13	0.704417	0.00244373	-0.0191019	-0.00713585	-0.0499572	0.979418	0.979418	0.979418	0.979418	0.999426	0.535475	0.578474
ARTN	-0.100778	0.00801853	-0.138952	0.0179609	-0.0223703	0.455582	0.87102	0.635364	0.87102	0.205343	0.300799	0.336683
MMP-10	10.4023	0.00866566	-0.062299	-0.0595597	-0.533538	0.326696	0.885122	0.041595	0.0175144	0.0270161	8.66055	9.13824
IL10	3.21355	-0.00495534	0.00486822	0.0108181	-0.612603	0.994872	0.994872	0.994872	0.197834	0.443556	2.69154	3.31428
TNF	2.87987	0.00526279	0.212659	0.0114035	-0.24127	0.781942	0.781942	0.781942	0.781942	0.872215	3.49774	3.75324
CCL23	9.18279	-0.00268054	0.147382	0.0247918	-0.000282875	0.826259	0.826259	0.548272	0.998459	0.767723	9.95305	9.97884
CD5	5.66625	-0.00609804	-0.0229068	-0.00630972	-0.179277	0.286243	0.926504	0.837225	0.260439	0.272619	5.08592	5.25921
CCL3	4.09859	-0.00319788	0.109407	0.0271085	-0.00737797	0.969642	0.969642	0.771736	0.969642	0.878896	4.82412	4.85842
Flt3L	7.89301	0.0184198	0.292147	0.00205328	-0.0768563	0.00170093	0.505765	0.902582	0.666356	0.00551941	9.0648	9.1484
CXCL6	9.22061	-0.0191508	-0.237819	-0.0053491	-0.261995	0.281665	0.893106	0.893106	0.619838	0.416293	7.71362	7.9669
CXCL10	10.473	0.00522251	-1.13123	0.00960318	-0.451483	0.73028	0.0999368	0.763872	0.0999368	0.0979318	8.2287	8.66748
4E-BP1	7.46152	-0.0231866	-0.323173	-0.0104391	-0.32543	0.154754	0.79602	0.797525	0.464964	0.228667	5.46815	5.77875
IL-20	-0.272324	0.00367006	0.0334468	0.000183284	-0.0721739	0.258147	0.933597	0.976274	0.29073	0.143222	-0.149033	-0.0761864
SIRT2	7.96813	-0.0430419	0.469754	-0.0748159	-0.166266	0.106709	0.743478	0.472907	0.743478	0.130273	5.49251	5.60077
CCL28	1.38122	0.0113394	0.0598522	-0.00263016	-0.182661	0.231422	0.896713	0.896713	0.372446	0.272312	1.64371	1.82472
DNER	7.47252	0.00634536	-0.178118	-0.0150954	-0.0729559	0.130289	0.354233	0.271741	0.354233	0.207445	6.921	6.9766
EN-RAGE	0.916739	-0.00694234	0.613264	-0.00308755	-0.353764	0.525795	0.513602	0.913762	0.483832	0.266588	1.44274	1.80547
CD40	11.4795	-0.012784	0.308783	-0.0216584	0.168414	0.277615	0.488569	0.488569	0.488569	0.243967	11.3037	11.1217
IL33	-0.461397	0.00266155	0.0469127	0.0132199	0.00422084	0.749897	0.960994	0.749897	0.960994	0.615172	0.0329724	0.0416156
IFN-gamma	5.72739	-0.0056472	0.0948482	0.0277871	0.0212137	0.958195	0.958195	0.958195	0.958195	0.988596	6.38476	6.3909
FGF-19	6.32242	0.0165234	0.180229	0.00604673	-0.439528	0.379759	0.894306	0.894306	0.379759	0.456976	6.94192	7.38981
IL4	0.0355471	-0.0143647	0.267663	0.0117727	-0.00751284	0.856174	0.979482	0.979482	0.979482	0.715868	0.327211	0.350998
LIF	-0.0305127	-0.00341888	0.101363	0.00318451	-0.20502	0.978341	0.978341	0.978341	0.978341	0.865633	-0.08233	0.127622
NRTN	1.1266	0.00123753	-0.210907	-0.0169574	-0.236837	0.916559	0.916559	0.916559	0.916559	0.92655	0.128491	0.345832
MCP-2	8.23662	0.00536926	0.201436	-0.0271946	-0.438307	0.636866	0.660109	0.535153	0.0832655	0.232024	7.74151	8.15859
CASP-8	4.24997	-0.0159117	0.131538	-0.0239801	0.00456466	0.307286	0.985407	0.804335	0.985407	0.422047	3.4046	3.38116
CCL25	4.69269	0.0040826	0.0810428	0.0258005	-0.0391613	0.828132	0.828132	0.624097	0.828132	0.627298	5.55146	5.61557
CX3CL1	3.23689	0.00199786	-0.0878998	-0.0154518	-0.0534283	0.755012	0.755012	0.755012	0.755012	0.894181	2.72215	2.75975
TNFRSF9	5.76224	-0.00237109	0.0160816	0.0047665	-0.215458	0.952335	0.952335	0.952335	0.181542	0.431905	5.60729	5.82748
NT-3	2.1699	-0.00318646	0.0373009	-0.00300657	0.095701	0.918583	0.918583	0.918583	0.918583	0.946776	2.15844	2.0608
TWEAK	9.61896	-0.0025714	-0.158802	-0.00767551	-0.0818693	0.458232	0.458232	0.458232	0.458232	0.455276	8.96181	9.03377
CCL20	6.5217	0.000610939	-0.0914704	-0.000252142	-0.681857	0.994862	0.994862	0.994862	0.0549666	0.236603	5.67744	6.35732
ST1A1	7.9237	-0.0114972	0.621845	-0.0584466	0.0756877	0.569631	0.569631	0.569631	0.834593	0.511866	7.4514	7.33444
STAMBP	8.73435	-0.0358694	0.327126	-0.0736459	0.00202845	0.156431	0.947238	0.412326	0.996501	0.161382	6.42416	6.36226
IL5	-0.0840086	0.00880108	0.0708558	0.0111704	0.314646	0.958813	0.958813	0.958813	0.958813	0.760454	0.930833	0.627423
ADA	5.31945	-0.00819525	-0.0312449	0.00941147	0.0559002	0.288477	0.913748	0.821697	0.821697	0.598459	5.25165	5.20403
TNFB	4.49101	-0.00113859	0.1414	-0.0115794	-0.218369	0.897945	0.897945	0.897945	0.801104	0.868866	4.2386	4.44909
CSF-1	9.31484	-0.00261231	0.112982	0.0110401	-0.0422613	0.437524	0.458922	0.400284	0.458922	0.379391	9.65881	9.71337
LT4
Assay	Intercept	Age	Gender	BMI	Exercise group	adjusted p-value (Age)	adjusted p-value (Gender)	adjusted p-value (BMI)	adjusted p-value (Exercise group)	p-value (Model)	Mean (RE)	Mean (Without RE)
IL8	3.9318	0.0123107	0.050656	0.0210983	0.127687	0.092881	0.848449	0.419753	0.496256	0.0556138	5.07161	5.11335
VEGFA	8.93078	0.0106805	0.141117	0.0263241	0.101067	0.0798963	0.527823	0.151905	0.527823	0.016058	10.2808	10.3446
CD8A	7.06317	-0.00678487	0.0592822	0.0116319	0.0218671	0.429522	0.86374	0.757855	0.86374	0.639669	7.23853	7.15807
MCP-3	0.116725	0.012717	0.125746	0.0348832	0.143245	0.186602	0.81708	0.186602	0.614496	0.0166331	1.75134	1.80482
GDNF	1.4481	0.00130425	0.0638077	0.00615297	0.112063	0.691219	0.691219	0.691219	0.47021	0.715976	1.8691	1.78466
CDCP1	2.14573	0.0214278	-0.0950091	0.0197013	0.0240593	1.65745e-05	0.785023	0.24794	0.828747	8.13539e-08	3.18749	3.42245
CD244	6.76614	-0.00183339	-0.0232368	0.00238914	0.18727	0.912331	0.912331	0.912331	0.301601	0.414048	6.90364	6.69623
IL7	1.12297	-0.00331416	0.12606	0.0150859	0.139516	0.703523	0.703523	0.703523	0.703523	0.853926	1.74083	1.59216
OPG	8.75235	0.0197945	0.248391	-0.0127356	-0.00268459	4.11669e-08	0.14665	0.255442	0.973852	2.66787e-08	9.59006	9.82526
LAP TGF-beta-1	3.75569	0.00332899	0.431949	0.0304958	0.236615	0.611917	0.205529	0.205529	0.205529	0.295248	5.63304	5.50775
uPA	8.9202	0.00867796	0.221574	0.00673198	0.175712	0.0207519	0.165797	0.506709	0.061359	0.0242828	9.96545	9.9159
IL6	-0.35	0.015507	0.21988	0.0632995	0.0169013	0.0162303	0.643914	0.00250045	0.906397	1.66055e-06	2.0993	2.35234
IL-17C	0.0146552	-0.0147924	0.38157	0.0802605	-0.0578195	0.048985	0.300943	0.000470504	0.899198	0.00272756	2.05748	2.07372
MCP-1	9.11322	0.0115128	-0.0521156	0.0167256	0.0505506	0.00434344	0.748061	0.231284	0.729085	0.000350353	9.85326	9.94895
IL-17A	2.43552	-0.00803334	-0.571268	0.00719233	-0.183869	0.198088	0.0394316	0.654973	0.207371	0.0744956	1.07767	1.12842
CXCL11	5.51384	-0.000186579	0.634149	0.0359712	0.109401	0.986333	0.492383	0.492383	0.871538	0.698863	7.6515	7.6374
AXIN1	6.53242	-0.0256776	-0.338921	0.00529096	0.0774615	0.370313	0.924059	0.924059	0.924059	0.500961	5.22383	4.83017
TRAIL	7.25969	0.00293608	0.120083	0.0177407	0.113871	0.387472	0.387472	0.167877	0.25065	0.133057	8.11658	8.0674
IL-20RA	0.522595	-0.0009518	0.0734186	-0.0106187	0.219386	0.822957	0.822957	0.713872	0.241174	0.124404	0.596702	0.360479
CXCL9	6.17294	0.0121748	-0.0852032	0.0149585	0.0452049	0.128232	0.776695	0.736848	0.776695	0.0911166	6.82666	6.93029
CST5	5.91245	0.0100025	-0.1507	0.00444879	0.0327045	0.0891333	0.787366	0.787366	0.787366	0.0929981	6.10927	6.18264
IL-2RB	-0.431802	0.00245362	0.248277	0.0117928	0.0383594	0.854878	0.854878	0.854878	0.854878	0.947048	0.432906	0.457991
IL-1 alpha	1.42757	-0.00876903	-0.183974	-0.022992	-0.244109	0.232396	0.493026	0.271413	0.232396	0.163813	-0.00196154	0.0992388
OSM	2.85688	-0.00729315	0.289254	0.0300852	-0.134727	0.541502	0.541502	0.541502	0.541502	0.721651	3.72361	3.83559
IL2	-0.387704	-3.41128e-06	0.121547	0.00994267	0.0816929	0.999138	0.49774	0.49774	0.49774	0.713723	0.155674	0.0961755
CXCL1	8.98106	-0.00800419	0.420989	0.0115343	0.24479	0.634162	0.634162	0.761121	0.634162	0.695457	10.0125	9.72669
TSLP	-1.10154	-0.000446854	0.533505	0.0130278	0.0594709	0.946611	0.407315	0.892264	0.91239	0.538667	0.24828	0.245551
CCL4	5.23705	0.00628852	0.23711	0.003807	-0.0446231	0.889032	0.889032	0.889032	0.889032	0.836652	5.94057	6.08206
CD6	4.73393	0.00288286	0.268452	0.00274364	0.365118	0.810135	0.584824	0.890126	0.0680373	0.246745	5.76458	5.45899
SCF	9.5148	-0.00585111	-0.0374854	-0.00795015	0.12612	0.285507	0.822579	0.615559	0.310037	0.0379886	9.18373	8.97834
IL18	8.62759	0.00100013	-0.41576	0.0110201	-0.00225325	0.988052	0.298841	0.914083	0.988052	0.365913	8.14093	8.13112
SLAMF1	2.19322	0.00079536	-0.000924067	0.00637285	0.00706792	0.996128	0.996128	0.996128	0.996128	0.976031	2.37588	2.38524
TGF-alpha	0.806212	0.0074029	0.395962	0.00467797	0.153396	0.154342	0.142978	0.704626	0.165166	0.084601	2.06365	2.03472
MCP-4	11.8024	0.0137237	0.485012	0.0375855	0.290754	0.157013	0.157013	0.157013	0.157013	0.0488046	14.355	14.307
CCL11	5.31651	0.0168381	0.0492246	-0.00129097	0.0674631	6.70678e-05	0.913967	0.913967	0.819775	0.000171157	6.02035	6.14766
TNFSF14	3.25336	0.00158083	0.098946	0.0188639	0.23591	0.837231	0.837231	0.727706	0.591835	0.726626	4.17293	3.98573
FGF-23	0.381637	-0.0090751	0.687576	0.0399532	-0.0727973	0.372932	0.22135	0.225042	0.704148	0.170831	2.22758	2.30366
IL-10RA	0.236062	0.00342295	0.217069	-0.0133795	0.0427621	0.794942	0.794942	0.794942	0.794942	0.834355	0.486676	0.486285
FGF-5	0.0662224	0.0051827	0.0828812	-0.00440818	0.0698685	0.0947439	0.649203	0.649203	0.536681	0.189512	0.36423	0.355547
MMP-1	8.40267	0.00917662	0.762696	0.0402091	0.370464	0.397176	0.299068	0.299068	0.299068	0.314066	11.4614	11.3092
LIF-R	3.83911	0.002908	0.0386594	-0.00797524	0.021128	0.692297	0.792143	0.692297	0.792143	0.85841	3.84392	3.85001
FGF-21	4.56218	0.024532	-0.781064	0.0293239	-0.141926	0.0870673	0.227954	0.521593	0.631754	0.00600267	4.48649	4.87411
CCL19	8.68232	0.00535914	0.345969	0.0425281	0.0921281	0.555373	0.463802	0.139803	0.609974	0.168199	10.6071	10.6559
IL-15RA	0.123372	0.00743234	-0.0455874	-0.00583406	0.19578	0.0125847	0.722879	0.722879	0.0125847	0.0143411	0.350001	0.228164
IL-10RB	5.34407	0.00557943	-0.0335052	0.00784833	0.0683313	0.190344	0.813081	0.530314	0.530314	0.160539	5.72505	5.72657
IL-22 RA1	0.266462	0.000771564	-0.00355267	0.00956962	0.0183893	0.987052	0.987052	0.987052	0.987052	0.95233	0.530033	0.531307
IL-18R1	6.50229	0.0033116	0.0466136	0.030811	-0.105188	0.543906	0.808766	0.057083	0.543906	0.0160659	7.32341	7.50641
PD-L1	4.77132	0.00501499	0.0287006	0.0016139	0.174867	0.421654	0.906549	0.906549	0.309107	0.560652	5.20909	5.0958
Beta-NGF	-0.205562	0.000246312	0.0424523	0.00209783	0.0579943	0.816277	0.632515	0.662225	0.182088	0.279385	-0.0102656	-0.0592918
CXCL5	10.2368	-0.00205309	0.558166	0.00814998	0.427815	0.88866	0.672484	0.88866	0.650142	0.710337	11.8313	11.4384
TRANCE	4.80562	-0.0304045	-0.186408	0.0591844	0.091326	7.12578e-07	0.517209	0.00143766	0.517209	3.56685e-07	4.90499	4.51984
HGF	7.30436	0.0111252	0.152587	0.0219702	0.0315951	0.0175546	0.508389	0.143982	0.761696	0.00159222	8.51896	8.6532
IL-12B	5.76984	0.000619384	0.1261	0.0236353	0.104648	0.910317	0.767825	0.435614	0.767825	0.630999	6.6886	6.62964
IL-24	-2.20791	-0.00126587	0.7407	0.0358499	0.401991	0.830445	0.016347	0.0706967	0.016347	0.00976247	0.382094	0.0722661
IL13	0.409222	0.0068509	0.177425	0.00258703	-0.166353	0.953753	0.953753	0.953753	0.953753	0.909908	0.869743	1.13273
ARTN	-0.293823	-0.0018566	0.216739	0.0111743	-0.0384387	0.638124	0.638124	0.638124	0.638124	0.496011	0.27338	0.322641
MMP-10	9.43522	0.00853866	0.0603612	-0.035949	-0.0208459	0.302117	0.898814	0.187066	0.898814	0.350001	8.97167	9.05316
IL10	3.65683	0.00310429	-0.491455	0.00575583	0.0241578	0.854166	0.0905836	0.854166	0.854166	0.132604	3.00266	2.97767
TNF	2.92451	0.00104918	-0.046577	0.0283226	0.0273329	0.8071	0.8071	0.0856189	0.8071	0.127233	3.56787	3.5815
CCL23	9.75596	0.010544	-0.013715	-0.0127623	0.235363	0.0492943	0.945931	0.453681	0.0714054	0.128911	10.0248	9.89352
CD5	4.76726	-0.000844705	0.176612	0.00399881	0.15348	0.827984	0.531804	0.827984	0.321581	0.45718	5.31672	5.17371
CCL3	4.37465	0.0107575	-0.122967	0.0269474	-0.0724753	0.245895	0.675374	0.311359	0.675374	0.030145	5.07413	5.28998
Flt3L	8.5516	0.0164054	0.12915	-0.0119433	-0.021656	0.000332668	0.61205	0.593937	0.838049	0.000693084	9.05015	9.25619
CXCL6	6.92713	-0.0110634	0.441678	0.0294143	0.432494	0.388536	0.388536	0.388536	0.310055	0.220788	8.5019	8.01621
CXCL10	9.35274	0.0118138	-0.288897	-0.021136	-0.0047704	0.470052	0.596592	0.596592	0.983478	0.634757	8.71234	8.80188
4E-BP1	6.50275	-0.0165981	-0.1605	0.00702574	-0.0680232	0.468255	0.858459	0.858459	0.858459	0.716389	5.7334	5.60635
IL-20	0.174954	0.00112816	-0.00396067	-0.00970167	0.0751785	0.875531	0.976289	0.804135	0.804135	0.658722	0.0526095	-0.0213824
SIRT2	7.7523	-0.0307006	-0.195841	-0.0144609	-0.191302	0.219754	0.809155	0.809155	0.809155	0.379605	5.8059	5.61316
CCL28	1.02762	0.00535636	0.408712	-0.00127308	-0.118701	0.371918	0.213004	0.926744	0.371918	0.0475943	1.82675	2.04075
DNER	7.40456	0.00229058	-0.195449	-0.00714697	0.0792516	0.481609	0.461694	0.481609	0.481609	0.477536	7.02773	6.94917
EN-RAGE	0.940045	0.00558303	0.326117	-0.00334098	0.0960745	0.815029	0.815029	0.897594	0.815029	0.878805	1.75836	1.75053
CD40	11.0243	0.00192412	-0.0134214	0.00861278	0.205094	0.966681	0.966681	0.966681	0.656317	0.809829	11.4729	11.2986
IL33	0.109652	0.00294395	-0.0523265	-0.0034613	0.0463321	0.75423	0.75423	0.75423	0.75423	0.789426	0.0769497	0.0555682
IFN-gamma	5.66283	-0.00619384	-0.0438976	0.0444337	0.115623	0.780945	0.916006	0.313831	0.780945	0.531434	6.53195	6.39376
FGF-19	7.55214	0.0212006	0.177386	-0.0553982	0.10617	0.0357303	0.64634	0.0679014	0.64634	0.0834187	7.40848	7.49483
IL4	-0.998422	-0.00438117	0.50882	0.00909144	0.369063	0.600017	0.183907	0.641025	0.1151	0.0369582	0.387756	0.0238239
LIF	-0.713901	0.000300833	0.196527	0.00690292	0.227186	0.939015	0.455631	0.721466	0.136846	0.197437	0.0540718	-0.144449
NRTN	-0.607249	-0.00618175	0.182097	0.0291375	0.177922	0.40601	0.448903	0.40601	0.40601	0.194569	0.387148	0.188686
MCP-2	6.90011	0.00777443	0.158038	0.0293372	0.0361867	0.499958	0.80276	0.499958	0.85123	0.327895	8.18875	8.28927
CASP-8	3.93101	0.00813338	0.0292923	-0.0214289	0.0943999	0.911421	0.954508	0.911421	0.932584	0.953349	3.85287	3.82874
CCL25	4.56574	0.011967	0.108916	0.0152187	-0.0634729	0.0403094	0.624238	0.539391	0.624238	0.00817693	5.47317	5.70037
CX3CL1	2.05868	0.00365653	0.202326	-0.00188193	0.149953	0.468638	0.467927	0.884316	0.399992	0.580599	2.66779	2.57501
TNFRSF9	5.39083	0.00723269	0.014277	0.00252401	0.147231	0.179275	0.937063	0.937063	0.25647	0.308567	5.87111	5.81053
NT-3	1.98938	-0.00478355	-0.00212518	0.0108885	0.202644	0.689433	0.993614	0.692282	0.452678	0.395679	2.28136	2.03671
TWEAK	8.68849	0.000296396	0.12625	0.000734027	0.117754	0.954665	0.832125	0.954665	0.669938	0.794305	9.06997	8.96749
CCL20	5.33046	-0.00999575	0.13038	0.0446373	-0.266673	0.310692	0.739701	0.257079	0.310692	0.380549	6.01853	6.23476
ST1A1	9.60295	-0.00868286	-0.462354	-0.0252893	-0.135983	0.581709	0.581709	0.581709	0.632882	0.697753	7.7095	7.67633
STAMBP	8.4651	-0.0227927	-0.444611	-0.00493889	-0.0185807	0.396448	0.904836	0.964325	0.964325	0.525766	6.71732	6.43413
IL5	0.223067	-0.0121568	0.075057	0.027669	0.335107	0.231122	0.817764	0.369341	0.231122	0.0427502	0.935767	0.500926
ADA	5.1885	-0.0018166	-0.0276643	0.00934277	0.202947	0.902657	0.905156	0.902657	0.315471	0.434135	5.49782	5.28265
TNFB	4.94237	-0.00664335	-0.0313738	-0.0104279	-0.0545423	0.483809	0.892028	0.847135	0.847135	0.475376	4.35665	4.32053
CSF-1	9.24538	0.00484898	0.00298096	0.00794284	0.118371	0.238196	0.983185	0.522438	0.238196	0.227541	9.72198	9.66844
HYPO
Assay	Intercept	Age	Gender	BMI	Exercise group	adjusted p-value (Age)	adjusted p-value (Gender)	adjusted p-value (BMI)	adjusted p-value (Exercise group)	p-value (Model)	Mean (RE)	Mean (Without RE)
IL8	5.4544	0.0175525	-0.0567623	-0.0297659	0.157403	0.0157762	0.842687	0.227227	0.388658	0.0725419	5.4577	5.31526
VEGFA	9.64927	0.0109282	4.55319e-05	0.0119845	0.18209	0.0747433	0.999839	0.556408	0.230848	0.0381998	10.5105	10.3853
CD8A	7.11452	-0.00462799	0.0656441	0.0109505	0.19174	0.528503	0.754005	0.565355	0.233571	0.394158	7.51432	7.32686
MCP-3	0.263262	0.0135477	0.20347	0.0300662	0.0446166	0.016336	0.534268	0.0906415	0.686971	0.000106266	1.88589	1.94891
GDNF	1.65412	0.00901291	0.0377725	-0.0115237	0.0328365	0.0161755	0.797668	0.436154	0.797668	0.106466	1.8211	1.80632
CDCP1	2.45453	0.0238714	-0.101005	0.00713014	0.0255616	9.59845e-09	0.671626	0.671626	0.773014	1.9948e-10	3.33113	3.39443
CD244	6.47859	-0.00494327	0.0585961	0.0179193	0.248484	0.441373	0.807998	0.441373	0.148627	0.30715	7.07209	6.83654
IL7	1.56105	-0.000658461	0.0905552	-0.00207541	0.169018	0.923575	0.923575	0.923575	0.794233	0.877682	1.82818	1.66028
OPG	9.27995	0.0165716	0.0853038	-0.0147724	-0.0105927	2.01649e-06	0.688184	0.23103	0.891061	2.81006e-05	9.6948	9.74921
LAP TGF-beta-1	4.78959	0.00886459	0.213972	0.0013741	0.309229	0.312503	0.602431	0.9481	0.156761	0.265131	5.85866	5.5987
uPA	9.58593	0.00438269	0.0806927	8.76018e-05	0.108086	0.126337	0.585385	0.990944	0.126337	0.166466	10.0087	9.92229
IL6	0.985763	0.0122629	-0.265867	0.0633432	-0.162775	0.153787	0.368416	0.0127434	0.368416	1.94041e-05	2.24303	2.52404
IL-17C	3.15325	0.0170662	-0.0447515	-0.0497635	-0.245518	0.0264872	0.88059	0.0296997	0.163061	0.0362615	2.29409	2.52419
MCP-1	9.4079	0.0150112	-0.102769	0.0080631	0.0073604	0.000426321	0.695445	0.695445	0.937949	0.000117634	9.95964	10.0106
IL-17A	1.92326	0.0193127	-0.134067	-0.0477358	-0.0156988	0.0235766	0.823816	0.0425763	0.923978	0.054671	1.25528	1.26017
CXCL11	5.69254	0.00601378	0.50522	0.034789	0.230391	0.509202	0.378569	0.378569	0.380666	0.327945	7.90224	7.78122
AXIN1	5.62844	-0.00774962	-0.0337125	0.00607608	0.507346	0.964725	0.964725	0.964725	0.552579	0.740451	5.92914	5.40052
TRAIL	7.89684	0.00469658	-0.029739	0.00561556	0.0158225	0.363291	0.840988	0.840988	0.840988	0.344728	8.15934	8.1665
IL-20RA	0.128893	-0.00034213	0.166186	-0.000244699	0.0765231	0.98565	0.98565	0.98565	0.98565	0.878045	0.500006	0.433892
CXCL9	6.67711	0.0223705	-0.171942	-0.0109223	0.0276249	0.00159458	0.732109	0.732109	0.859574	0.00607291	6.94805	6.97216
CST5	5.5399	0.0145596	0.153914	-0.0168193	0.211664	0.000887147	0.39037	0.222313	0.0515411	0.00258165	6.18483	6.0117
IL-2RB	0.617112	0.00701565	-0.119618	-0.0078805	-0.0343816	0.562397	0.711939	0.711939	0.75021	0.505281	0.431937	0.471227
IL-1 alpha	0.0682154	0.0014547	0.0748904	-0.0120683	-0.0135534	0.862838	0.862838	0.862838	0.862838	0.752142	-0.0312088	-0.0248321
OSM	4.51622	0.00540337	-0.50105	0.00374733	0.158539	0.641219	0.457395	0.885463	0.641219	0.456889	4.01681	3.84701
IL2	0.467736	0.000181853	-0.151954	-0.002897	0.0770298	0.944749	0.390471	0.907898	0.390471	0.433244	0.198144	0.106523
CXCL1	9.30902	0.0123189	0.222441	-0.0100521	0.119047	0.591487	0.758577	0.758577	0.758577	0.786729	10.0653	9.99163
TSLP	-0.979308	3.03937e-05	0.23082	0.0342521	0.054305	0.996817	0.841727	0.720333	0.964972	0.583125	0.305853	0.318845
CCL4	4.98877	0.00993853	-0.109646	0.0285899	0.300406	0.104118	0.647875	0.110894	0.0565816	0.00324732	6.11113	5.88063
CD6	4.83002	0.0119408	0.179911	-0.00659832	0.226379	0.040091	0.522204	0.668386	0.102904	0.0593364	5.67985	5.49957
SCF	9.04995	0.00402012	0.196041	-0.0174708	0.0354204	0.249719	0.249719	0.195849	0.644663	0.217537	9.19622	9.1636
IL18	7.17017	0.0050047	0.284082	0.0129949	0.287831	0.513499	0.513499	0.513499	0.163931	0.296058	8.47803	8.24783
SLAMF1	2.08898	0.00962717	-0.0943608	0.00494653	0.0555939	0.0167892	0.652577	0.652577	0.652577	0.0141856	2.43493	2.41436
TGF-alpha	1.35162	0.00422459	0.22423	0.00415204	0.143265	0.330292	0.320449	0.727064	0.311811	0.307287	2.16833	2.06253
MCP-4	13.5172	0.0173963	0.0511305	0.00418719	0.364679	0.0516877	0.879218	0.879218	0.079462	0.0379598	14.7134	14.421
CCL11	5.17327	0.0198352	0.191694	-0.00392698	0.116291	7.8204e-07	0.30512	0.730362	0.30512	1.90748e-06	6.28678	6.2497
TNFSF14	3.45844	-0.00438589	0.135329	0.0228752	0.432138	0.692101	0.692101	0.560343	0.0532356	0.197936	4.51555	4.11119
FGF-23	1.05308	-0.00317137	0.50467	0.0249565	0.223238	0.785732	0.622376	0.622376	0.622376	0.807204	2.6894	2.52803
IL-10RA	-0.348716	0.0030245	0.217073	0.00495495	0.219433	0.604432	0.604432	0.703034	0.161923	0.22207	0.505308	0.319705
FGF-5	0.813532	0.00735352	-0.266345	-0.00887169	0.0737493	0.0249503	0.0406165	0.275405	0.275405	0.00370273	0.449677	0.369993
MMP-1	11.1891	0.019713	0.0422285	-0.0286177	0.515127	0.269883	0.947102	0.647393	0.269883	0.400499	11.8424	11.3588
LIF-R	3.69119	0.0119938	0.0833369	-0.0183578	0.0632624	1.93567e-05	0.470656	0.0396967	0.390838	0.000345488	3.92503	3.88373
FGF-21	2.49246	0.0442412	-0.560702	0.0514731	0.515389	0.00658641	0.357664	0.281125	0.209038	0.000157464	4.77029	4.44907
CCL19	10.0916	0.00108221	0.0827504	0.0205407	-0.258034	0.873918	0.873918	0.567665	0.315454	0.316523	10.5059	10.8041
IL-15RA	0.207562	0.00677572	0.00621924	-0.00701961	-0.0126742	0.00691623	0.947014	0.674717	0.947014	0.0262136	0.292153	0.319229
IL-10RB	5.7911	0.00935648	-0.0915401	-0.00877804	-0.00405836	0.00174852	0.564869	0.499499	0.950834	0.00955272	5.75412	5.77219
IL-22 RA1	0.0694301	0.00494484	0.096318	0.00625899	0.0207637	0.889265	0.889265	0.889265	0.889265	0.562743	0.598198	0.611359
IL-18R1	6.63217	0.00417281	0.0829605	0.0213016	0.0884837	0.460215	0.647117	0.232178	0.460215	0.117795	7.52445	7.48835
PD-L1	5.08922	0.00192272	0.110016	-0.00258081	0.0837395	0.877024	0.877024	0.877024	0.877024	0.956169	5.39065	5.31794
Beta-NGF	-0.165878	0.00147529	0.0681864	-0.00317831	0.0421256	0.325549	0.325549	0.408663	0.325549	0.33848	-0.01508	-0.0516788
CXCL5	9.79695	0.0274384	0.796184	-0.0386938	0.396073	0.135155	0.318821	0.385212	0.318821	0.222331	11.7998	11.5026
TRANCE	3.51639	-0.0238994	0.343397	0.0545291	0.309631	0.000121524	0.181002	0.0045046	0.0340197	9.72021e-05	4.86181	4.57167
HGF	8.08517	0.0111425	-0.105735	0.0122023	0.193622	0.00516573	0.509424	0.342525	0.0458525	0.000255929	8.77178	8.62849
IL-12B	6.23474	0.00169016	0.19714	-0.00776144	0.133585	0.758393	0.716577	0.758393	0.716577	0.769702	6.6212	6.49646
IL-24	0.201275	-0.00578332	-0.204381	0.0234016	-0.0535111	0.395943	0.451896	0.356074	0.682612	0.251018	0.0942441	0.146772
IL13	-1.20874	0.00936652	0.597691	0.015991	0.0694099	0.598562	0.598562	0.773724	0.781838	0.528426	0.700583	0.731512
ARTN	0.0318699	0.00219541	0.178849	-0.0047377	0.0932772	0.780124	0.543903	0.780124	0.543903	0.502803	0.432333	0.352855
MMP-10	10.0678	0.017167	-0.157806	-0.0548269	-0.0353385	0.04509	0.812915	0.04509	0.851285	0.141763	9.09218	9.09684
IL10	4.50486	0.0122883	-0.310388	-0.0491612	-0.0281152	0.129299	0.404133	0.0646486	0.868493	0.169615	3.20181	3.17909
TNF	3.45319	0.0049152	-0.245006	0.0230939	0.213097	0.336839	0.336839	0.256	0.230045	0.0475402	3.92158	3.7425
CCL23	9.53793	0.0151189	0.233099	-0.0276971	0.0404212	0.00780831	0.381957	0.13545	0.742303	0.04626	9.92863	9.91842
CD5	5.33506	0.00514017	0.0214208	-0.0114489	0.117581	0.229002	0.882776	0.322685	0.229002	0.29277	5.41569	5.30121
CCL3	4.93136	0.0158898	-0.362545	0.011775	0.032102	0.00637897	0.204308	0.58519	0.79954	0.00075777	5.13726	5.15336
Flt3L	8.7222	0.0146908	0.0123015	-0.00938253	-0.0513925	0.000210794	0.93974	0.678923	0.700278	0.00108675	9.01499	9.10613
CXCL6	7.73494	-0.000727479	0.0330637	0.0163808	0.461012	0.943129	0.943129	0.943129	0.170961	0.476674	8.61183	8.17476
CXCL10	7.82634	0.01505	-0.194079	0.0235124	0.186742	0.135245	0.58085	0.420441	0.420441	0.047731	8.7457	8.63362
4E-BP1	5.68298	-0.00535895	0.122122	0.00710611	0.496631	0.828658	0.828658	0.828658	0.136851	0.365158	6.3779	5.88135
IL-20	-0.518063	-0.00117565	0.106161	0.0120466	0.0454723	0.45034	0.224842	0.0389222	0.295135	0.0921687	-0.0361859	-0.060442
SIRT2	5.83552	-0.0105122	0.247409	0.00264265	0.534217	0.870066	0.92467	0.959248	0.468343	0.616626	6.51121	5.96104
CCL28	1.6332	0.0141681	0.282264	-0.0282717	0.0500946	0.0202591	0.271479	0.127385	0.684914	0.0567932	2.0779	2.05731
DNER	6.78999	0.00502623	0.158955	-0.0115142	0.0341887	0.0886165	0.17556	0.17556	0.556429	0.139336	7.04042	7.01876
EN-RAGE	2.54488	0.00185842	-0.317923	-0.0086224	0.0349902	0.835752	0.771962	0.835752	0.835752	0.852991	1.8494	1.78541
CD40	10.7978	0.00118699	0.223181	0.00480282	0.261961	0.874433	0.855301	0.874433	0.395597	0.697525	11.6349	11.4004
IL33	0.190583	0.00257924	-0.0556939	-0.00455052	-0.0216416	0.708168	0.708168	0.708168	0.708168	0.788851	0.0530615	0.0732229
IFN-gamma	5.18022	0.00646764	0.137376	0.0368761	-0.00991966	0.779978	0.917343	0.476969	0.963842	0.364013	6.52231	6.61974
FGF-19	9.00995	0.0338295	-0.5019	-0.0851904	0.248794	0.00036425	0.239411	0.00351418	0.239411	0.000570129	7.57694	7.28761
IL4	1.15479	-0.00831014	-0.0387228	-0.0236177	-0.0642803	0.29917	0.877929	0.29917	0.797549	0.101763	0.164448	0.161282
LIF	-0.733132	0.00203306	0.199071	0.00725739	-0.0151714	0.736669	0.613931	0.736669	0.86978	0.635302	-0.130507	-0.0829655
NRTN	-0.408714	0.000185604	0.290504	-0.00207778	0.141684	0.969619	0.59691	0.969619	0.59691	0.564958	0.238368	0.115257
MCP-2	6.40508	0.0193394	0.364538	0.0213875	0.306509	0.0310181	0.365657	0.37358	0.172832	0.0119417	8.60372	8.42446
CASP-8	4.01581	0.00411286	0.0399374	-0.0231069	0.524872	0.872199	0.933766	0.815563	0.115057	0.284303	4.23023	3.68891
CCL25	6.27675	0.0238904	-0.291636	-0.0364228	-0.0973968	9.9576e-06	0.238779	0.0332014	0.418863	6.0873e-05	5.66105	5.76937
CX3CL1	2.88508	0.0150455	-0.00800895	-0.0278104	-0.0342269	0.000554221	0.964174	0.0444599	0.90395	0.00637558	2.74196	2.78856
TNFRSF9	6.09031	0.0103303	-0.0364883	-0.0236469	0.00133177	0.00914736	0.987567	0.0550207	0.987567	0.0537686	5.85285	5.85106
NT-3	1.91875	-0.00259879	0.191873	-0.00131365	-0.106732	0.751382	0.659468	0.933157	0.659468	0.698906	2.04737	2.15669
TWEAK	8.98992	0.00490152	0.144543	-0.0191424	0.252619	0.162979	0.324083	0.103047	0.00469917	0.00464779	9.24997	8.99713
CCL20	7.70219	0.0203994	-0.581167	-0.032819	-0.478097	0.0363815	0.16002	0.215028	0.0363815	0.00913183	6.11641	6.57732
ST1A1	8.2563	-0.00257961	0.116873	-0.0258431	0.351486	0.78327	0.78327	0.636864	0.322467	0.326777	8.13315	7.74272
STAMBP	7.10707	-0.0115981	0.0683237	0.0046667	0.437089	0.767163	0.924827	0.924827	0.646751	0.692306	7.3557	6.88882
IL5	-0.00748828	-0.00324637	0.181032	0.0148089	0.00243559	0.907354	0.907354	0.907354	0.990744	0.853977	0.560466	0.581298
ADA	5.10403	0.00467726	0.068122	-0.00252804	0.279196	0.630865	0.879774	0.879774	0.0856692	0.276651	5.62433	5.3631
TNFB	3.65401	-0.00151285	0.468507	-0.00801675	0.162168	0.640888	0.00478113	0.541952	0.0735364	0.00331439	4.45645	4.31086
CSF-1	9.47043	0.00695353	-0.00958698	0.00133804	0.00950163	0.0104516	0.929149	0.929149	0.929149	0.0193403	9.74801	9.76473
