# Supplementary material for: Recreational Exercise and Inflammatory Patterns in Hashimoto’s Thyroiditis: Observations from a Cross-Sectional Study
Source: Biomolecules. 2025 Oct 25;15(11):1510. doi: 10.3390/biom15111510 (PMC12650045; doi:10.3390/biom15111510)
Supplement: Supplementary file 1 [file biomolecules-15-01510-s001.zip › Supplementary Table S3.xlsx]

## Sheet: List1
Supplementary Table S3. The results of ANOVA analysis between NPX values and HT-disease status.
PROTEIN DETAILS		MEAN VALUES			OLINK ANOVA RESULTS
Assay	UniProt	Control	EUTHY-LT4	HYPO	sumsq	statistic	Adjusted_pval
Upregulated in HYPO vs. Control and HYPO vs. EUTHY-LT4
CCL20	P78556	6.04561	6.13181	6.45432	11.4801	7.6339	0.003904
Upregulated in HYPO vs. Control
CXCL9*	Q07325	6.65048	6.79301	6.98577	7.18236	7.00081	0.00550731
*potential protein predictors of HT status
